# Supplementary material for: Genome-wide characterization of regulator of chromosome condensation 1 (RCC1) gene family in Artemisia annua L. revealed a conservation evolutionary pattern
Source: BMC Genomics. 2023 Nov 18;24:692. doi: 10.1186/s12864-023-09786-4 (PMC10657572; doi:10.1186/s12864-023-09786-4)
Supplement: Supplementary file 1 — Additional file 1: Supplemental Table S1. The alleles of AaRCC1 in four haplotype genomes. Supplemental Table S2. Primers used in qPCR of AaUVR8 and AaActin. Supplemental Table 3. qPCR samples of A. annua. Supplemental Table 4. Different treatments in A. annua. [file 12864_2023_9786_MOESM1_ESM.xlsx]

## Sheet: Table S1
Supplemental Table S1. The alleles of AaRCC1 in four haplotype genomes
	Gene name	LQ-9 haplotype 0	LQ-9 haplotype 1	HAN1 haplotype 0	HAN1 haplotype 1	Average of identity (%)1
	AaRCC1_01	chr1g00023211	chr1g00023091	chr1g03882381	chr1g02413731	94.1961
	AaRCC1_02	chr1g00110051	chr1g00104381	chr1g04039891	chr1g02586141	98.551
	AaRCC1_03	chr1g00115261	chr1g00109441	chr1g04049431	chr1g02574861	94.6303
	AaRCC1_04	chr2g00241431	chr2g00387461	chr2g00959261	chr7g00389931	98.0586
	AaRCC1_05	chr3g00464431	chr3g00596151	chr3g02628291	chr3g00867371	99.8158
	AaRCC1_06	chr3g00520621	chr3g00645301	chr3g02847011	chr3g01052141	96.8586
	AaRCC1_07	chr3g00569361	chr3g00688331	chr4g02154531	chr3g01163151	98.5889
	AaRCC1_08	chr3g00577551	chr3g00696451	chr4g02140561	chr3g01174891	99.2827
	AaRCC1_09	chr3g00583951	chr3g00702241	chr4g02127521	chr3g01187711	100
	AaRCC1_10	chr3g00598711	chr3g00716461	chr4g02098351	chr3g01227391	98.1823
	AaRCC1_11	chr4g00657461	chr4g00772581	chr4g01806291	chr4g02917241	98.6731
	AaRCC1_12	chr4g00663531	chr4g00778161	chr4g01829831	chr4g02942691	95.7598
	AaRCC1_13	chr5g00785321	chr5g00273851	chr5g03249061	Super-Scaffold-505	99.8134
	AaRCC1_14	chr5g00856871	chr5g00213701	chr5g03435801	chr5g03867621	99.8513
	AaRCC1_15	chr6g00988421	chr6g00929491	chr6g00367081	chr6g01467151	96.1844
	AaRCC1_16	chr6g01044391	chr6g00983321	chr6g00638751	chr6g01599521	99.5479
	AaRCC1_17	chr6g01052761	chr6g00991311	chr6g00668641	chr6g01623481	99.9037
	AaRCC1_18	chr7g01127161	unctg_5486g01586031	chr3g03134041	chr7g00189831	100
	AaRCC1_19	chr8g01339491	chr8g01040481	chr8g04953991	chr8g03430691	98.3212
	AaRCC1_20	chr9g01394311	chr9g01280751	chr6g00100581	chr9g04321871	99.5495
	AaRCC1_21	Super-Scaffold_100110g01452421	tig12660	chr8g04708791	chr8g03627911	99.906
	AaRCC1_22	chr8g01258891	chr8g01123041	chr2g01374061	chr8g03350241	99.7342
		1 Average of identity is average between each two alleles

## Sheet: Table S2
Supplemental Table S2: Primers used in qPCR of AaUVR8 and AaActin.
	Name	Forward Sequence(5′–3′)	Reverse Sequence (5′–3′)
	AaUVR8	TAACTGTCAAAATGGTTGCTGCTGG	AAGGAACAAGGTGGTCCCTAAAATC
	AaActin	CCAGGCTGTTCAGTCTCTGTAT	CGCTCGGATTGGATCTTCATCA

## Sheet: Table S3
Supplemental Table 3. qPCR samples of A. annua
	Sample ID	Sample	Location of samples collection
	A003	D-ZJ1-2	Hangzhou, Zhejiang Province
	A004	D-SHX1-3	Linfen, Shanxi Province
	A005	D-HEB1-3	Shijiazhuang, Hebei Province
	A006	D-GZ1-4	Songtao County, Guizhou Province
	A007	D-JX1-2	Yichun, Jiangxi Province
	A010	D-AH1-1	Hefei, Anhui Province
	A011	D-BJ1-2	Beijing Badaling National Forest Park
	A012	D-QH4-3	Xining, Qinghai Provice
	A013	D-YQ4-3	Guangzhou, Guangdong Province
	A014	D-FJ1-1	Nanping, Fujian Provice
	A015	D-HU1-4	Harbin, Heilongjiang Province
	A016	D-HAN1-4	Qiongzhong, Hainan province
	A017	D-XJ1-3	Gongliu County, Xinjiang Provice
	A024	D-GS2-2	Kang County, Gansu Province
	A033	D-YQ7-2	Guangzhou, Guangdong Province
	A036	D-HUN1-1	Huaihua, Hunan Province
	A042	D-AH1-2	Hefei, Anhui Province
	A051	D-FJ1-4	Nanping, Fujian Provice

## Sheet: Table S4
Supplemental Table 4. Different treatments in A. annua
	Treatment	wavelength/concentration
	UV-B	275--320 nm
	Blue light	470 nm
	Red light	670 nm
	Far-red light	735 nm
	Gibberellin	100 μmol/L
	Brassinolide	80 μmol/L
